# Supplementary material for: DYRK1A promotes viral entry of highly pathogenic human coronaviruses in a kinase-independent manner
Source: PLoS Biol. 2023 Jun 13;21(6):e3002097. doi: 10.1371/journal.pbio.3002097 (PMC10263356; doi:10.1371/journal.pbio.3002097)
Supplement: S1 Data — (XLSX) [file pbio.3002097.s001.xlsx]

## Sheet: 1A_Data
Gene	Wei et al 2021 rank	Biering et al 2022 rank
ACE2	1	1
AP1G1	11676	2
CHUK	14915	3
TMPRSS2	2016	4
ROCK1	13335	5
KMT2C	13820	6
AP1M2	276	7
AP1B1	1678	8
IRF6	4176	9
RIPK4	7553	10
CDH1	2938	11
RREB1	286	12
DSG4	11879	13
STK26	14430	14
PTEN	9090	15
DYRK1A	3	16
KDF1	12648	17
C15orf54		18
TAOK2	14175	19
ST14	9181	20
PAWR	10013	21
CENPB	14679	22
ATP8B1	11585	23
IFNAR1	12195	24
SGK223		25
ARIH2	6403	26
SAV1	1579	27
TAOK1	15410	28
HEATR5B	11976	29
TMOD3	5839	30
CHD9	12652	31
STAT1	1343	32
ELAVL2	2593	33
ARID2	10547	34
KIF13B	9567	35
STAT2	12786	36
IRF9	9019	37
KLF5	8484	38
INADL		39
MCTS1	15658	40
NUPR1	6231	41
AAGAB	15866	42
IFNAR2	449	43
HNRNPA2B1	15816	44
AKAP13	713	45
RASA2	3275	46
DGAT2	3342	47
SETDB1	15968	48
SFMBT1	7065	49
UTY	6421	50
XPNPEP1	2252	51
GNA13	15744	52
ING2	874	53
HYPM	9944	54
OVOL2	14251	55
NCAM2	9854	56
KIAA1328	3566	57
TMEM2		58
ZBTB7B	5420	59
TPT1	15919	60
HSF2	13296	61
TMC5	3080	62
ELF3	8043	63
PRICKLE3	2900	64
CCDC168	10419	65
ZNF747		66
B2M	9069	67
ZNF44	13110	68
RIMS2	14956	69
GPR26	5702	70
ABCC1	2457	71
KDM6A	4	72
ZNF780B		73
CALB1	13555	74
HNMT	15100	75
CREB3L4	2664	76
C7orf66		77
ING1	1539	78
MNDA	1870	79
LMBR1	3872	80
PRKX	10526	81
GATA6	2473	82
OR52E2		83
CUL5	8454	84
DMWD	6774	85
MAGIX	3226	86
PHLDA1	9711	87
SMYD4	8836	88
TNFRSF19	6273	89
ZNF845		90
STX16	6905	91
OR6C75		92
DSP	7002	93
RIC8A	5593	94
TMED3	652	95
PBRM1	1991	96
PLXNC1	11073	97
SOX13	4673	98
C17orf112		99
CX3CL1	3766	100
TDRP	3640	101
ITPKC		102
ASB7	15982	103
PCCA	5920	104
TBC1D10B	1301	105
LIF	5866	106
RNASE12	5745	107
KCNE2	15098	108
MORC2	5986	109
DHRS4L1		110
RLTPR		111
MS4A2	5691	112
JCHAIN	10924	113
ALPK1	4059	114
MAPK3	12311	115
DPH6	9428	116
PHKB	5542	117
DIP2A	13175	118
ZFYVE28	5311	119
LUZP4	8064	120
PRY		121
OR5AP2		122
RBKS	14727	123
ZDHHC15	5514	124
MYOZ2	5217	125
NF2	297	126
LDLR	351	127
GNAI1	12672	128
RHOA	7430	129
GBX2	8622	130
OR4D5		131
FGF14	12172	132
JMJD7-PLA2G4B		133
LIMK2	8456	134
KLHL14	159	135
SH3BP5	8722	136
PLN	891	137
TMCO2	5791	138
PIBF1	11561	139
PDGFC	8998	140
KLF3	5253	141
B3GALT5	2592	142
CCDC73	2319	143
DUSP4	10553	144
OR2T6		145
FAM83H	7991	146
CCDC132		147
TNFRSF10B	6615	148
MAGED1	9974	149
GDPGP1	9569	150
HYAL3		151
ROCK2	7923	152
HOOK3	623	153
INSC	1618	154
FIZ1	11601	155
PCDHA6		156
CC2D2A	1679	157
TNFSF14	6472	158
TMEM27		159
MYOCD	4968	160
TBX22	1415	161
XKRY		162
ZNF570	14042	163
UIMC1	14411	164
GLB1L2	4013	165
MTDH	5109	166
ZNF430	1600	167
TAT	1045	168
TXK	12096	169
C2orf15		170
MAGED2	170	171
JAK1	13208	172
HTR3B	3856	173
CDY1		174
ADGRL2	6399	175
TAS2R16	14044	176
OR14C36		177
HADHB	5504	178
LGR4	1507	179
LOXL2	2853	180
MED12	238	181
TMEM51	6361	182
PHOSPHO2	11860	183
SIAH1	45	184
EHF	2409	185
GNAQ	9128	186
PDCD10	8921	187
MTFR1	4950	188
SPANXN4		189
RNF41		190
TMEM189-UBE2V1		191
GOLGA6L2	4964	192
PIN4	10476	193
FBN3	5164	194
SPINK7	10384	195
POFUT2	1332	196
SERGEF	10392	197
FTSJ2		198
CREBBP	17	199
BCLAF1	15378	200
MPZL2	6412	201
PPP2R1B	4083	202
ADH6	7436	203
ZFP2	15093	204
HBB	11922	205
DCK	51	206
MAP2K6	769	207
LATS2	8933	208
RAB38	4350	209
RNF152	5026	210
ZNF558	6163	211
RSPO3	13743	212
EIF4G2	86	213
SPPL3	12112	214
ARHGDIA	8873	215
TAS2R39	9307	216
LACTB	1888	217
HMGN2	13635	218
C10orf131		219
TMEM189	4401	220
ZNF284	4535	221
PKD1L3	13381	222
ZFP82	3389	223
USP31	11634	224
ADAM32	14342	225
DDX60L	12502	226
CSNK2A3		227
PLEKHJ1	11833	228
PUS10	7649	229
EBP	9116	230
TRIM24	14657	231
NANOS1	6156	232
OR2W5		233
CTSB	1875	234
TMEM241	1145	235
DDX11	4629	236
RBMY1J		237
BRPF3	13862	238
INTU	12612	239
NPPB	3066	240
LALBA	5826	241
FAM26D		242
SLC5A3	7068	243
ZNF28		244
CD244	1849	245
CST8		246
OR51A2		247
PKDREJ	2634	248
LOC100134391		249
TMEM170A	11175	250
ITIH6	10251	251
ZNF160	7868	252
TIGD7	12719	253
OR51I1		254
DMRT2	3988	255
PDE3B	9421	256
ANKRD62	14605	257
TRO	9782	258
STX11	3960	259
DHX8	11302	260
IL1RL1	6379	261
HTT	13505	262
C9orf152		263
ADGRL3	5489	264
MTMR3	3604	265
MAGEC1	12413	266
HDHD1		267
PRM3	11590	268
TRIM49B		269
AXIN1	617	270
MTRNR2L10		271
NR1I2	5810	272
GREM1	6186	273
PLEKHF1	4338	274
FPGT-TNNI3K		275
SFRP1	12103	276
GDF10	6257	277
TDRD12		278
RC3H1	3179	279
APOBEC3F		280
ZNF599	4258	281
EDNRA	9518	282
IL18RAP	9729	283
RNF26	11666	284
LAMA3	9202	285
CEP83	1259	286
SPATA6	8255	287
CCPG1	914	288
USP27X	1654	289
PRSS8	1240	290
CCDC170	6675	291
ARAP2	14506	292
ZNF107	387	293
C1orf174		294
WDR13	2230	295
TBC1D25	4690	296
HGFAC	9871	297
EID2	6074	298
RAB40C	4674	299
CKLF		300
DENR	15862	301
VN1R1		302
NUB1	13722	303
RB1	605	304
SGCZ	4459	305
ZNF519		306
SNX20	343	307
FABP2	4318	308
TPMT	13224	309
USP9Y	1438	310
MNT	11524	311
RNF215	8605	312
CDY1B		313
SOCS3	5087	314
SMO	6473	315
PRRT2	11605	316
ORAI3	11987	317
UFM1	1429	318
TRIM51	3501	319
PCSK1N	2294	320
EPHX2	13266	321
CLEC2B	3514	322
ITGAD	4236	323
TBX18	8172	324
ULK2	9512	325
HYDIN	9589	326
PRDX1	15931	327
A2M		328
MAGEA10	5492	329
TNP1	8669	330
SPAG17	7270	331
PPEF1	11541	332
SERPINB4		333
ADRA1A	2156	334
ZFY	3570	335
RNF7	10022	336
HS3ST6	9094	337
HSD17B13	6058	338
RHOF	10700	339
OR2V1		340
APOBEC3B		341
SERF2	7650	342
FASTKD3	2861	343
SLC16A13	4403	344
ADORA2A	12233	345
EXPH5	12176	346
RBBP9	4015	347
EPHB4	7485	348
WEE2	7169	349
AUNIP	15096	350
ID3	9447	351
POSTN	7151	352
MAOB	6516	353
LUZP1	3698	354
SOCS4	10364	355
C2CD4B	10961	356
FAM126A	6595	357
IL16	5278	358
SENP1	15849	359
ZNF749	14226	360
SBK1	10489	361
HIP1	632	362
ANKRD30B		363
IQSEC2	6097	364
OTOR	14194	365
CTSO	9670	366
OR52N4		367
DESI1	429	368
LDAH	6152	369
TLR6	3701	370
SEMA6B	5793	371
OR51A4		372
CLDN23	576	373
HSPA6	870	374
MIOX	213	375
ANAPC15	10739	376
MACROD2	11411	377
KIAA1841	4497	378
C1GALT1	3682	379
AFAP1	3017	380
FARP1	10693	381
EBPL	13975	382
C7orf76		383
ADAMTS15	14589	384
SLC5A2	3355	385
MAGEB4	2696	386
TECR	14636	387
MKRN1	13247	388
BRE		389
ACOT9	7342	390
NEDD9	15270	391
PON2	15162	392
S100A8	1985	393
CT45A7		394
CHML	13710	395
STX19	4429	396
PTPRH	432	397
PDGFRL	11776	398
EML5	13136	399
TNFRSF13B	6021	400
VGF	12047	401
FANCB	9758	402
FSHB	2644	403
FAM120C	1850	404
ARHGEF12	5616	405
ELAC1	4540	406
GPR18	8816	407
PCTP	13307	408
ZNF729		409
LYRM1	10889	410
DOK6	4892	411
FZD3	7073	412
LAMB2	487	413
CTLA4	5988	414
TEX15	10610	415
MIER3	8636	416
TLE2	6682	417
KCND1	7365	418
CALHM2	3278	419
TRMT10A	1184	420
NCK1	1100	421
LRRC69	11083	422
TRAT1		423
ABCG2	1466	424
CHRNA9	1781	425
PDLIM2	2758	426
RABEP1	6287	427
WWP1	8218	428
DCUN1D3	6678	429
FLJ44635		430
C1orf168		431
SCML2	43	432
C7orf33		433
KMT2D	30	434
CX3CR1	3571	435
TAS2R4	7496	436
LCN12		437
CCDC144A	1614	438
LOC100130705		439
OR2B11		440
ATXN3L	10272	441
FABP7	3885	442
OR5M11		443
BRD7	9616	444
SERTAD2	621	445
TANK	7181	446
CYP4F22	5827	447
NRG1	7509	448
IRAK1	7335	449
FSTL4	1799	450
SLC6A3	2346	451
RAD51D	14393	452
PLA2G3	12869	453
ADAM7	7895	454
PPBP	1285	455
ADAD1	11822	456
GCSAM	1787	457
LCP1	3354	458
C4orf19		459
TRPV1	6851	460
PSMD10	4268	461
C8orf48		462
ZNF616	8000	463
CUL4A	14945	464
MYCBP2	3574	465
TXLNG	2112	466
NLRP11	7124	467
ZNF596	3437	468
PTPN12	10937	469
RTN1	1859	470
NFKB1	8411	471
LILRA1		472
C7orf62		473
PPP1R36	5139	474
MYZAP	4437	475
CST3	13038	476
GAPVD1	12570	477
TFAP4	15504	478
OR11L1		479
EPHB2	8037	480
CHURC1	1202	481
SUPT20HL2		482
MAPK8IP1	9811	483
KRCC1	6233	484
FAM120B	5646	485
PIM2	6548	486
GPD1	10281	487
HSD11B1	2783	488
FOXR2	960	489
PNPLA4	8966	490
KIAA1919		491
SLC7A9	6435	492
RRAGB	4646	493
PRODH2	4537	494
CDKN3	8640	495
RAB11FIP1	1401	496
ZNF490	8797	497
HIRIP3	9810	498
SCARA5	12981	499
PTTG1IP	7449	500
SERPIND1	8616	501
OR2D2		502
DYNC1LI1	6465	503
DGKK	3282	504
FXR1	409	505
PHEX	1317	506
TSPAN19	13655	507
NACC1	12459	508
TMEM150A	11764	509
LITAF	12498	510
NPS	7935	511
LOC554223		512
NAA60	1807	513
KCNC3	12367	514
OR8S1		515
TTC17	3277	516
PAQR4	8107	517
VSIG4	1136	518
ADIPOR2	10979	519
PIAS2	16004	520
STX6	13290	521
HIST1H1T		522
SYF2	14920	523
KCNT2	15568	524
OTOP2	7350	525
TNFSF12	4584	526
KRBOX4	5724	527
CEP120	15821	528
OR13C3		529
KMT2B	15228	530
PLD5	11357	531
MFGE8		532
SLC38A1	5997	533
ARHGEF6	14683	534
TSGA13	4271	535
HSPBP1	11385	536
TCEB3B		537
CDC42EP3	2965	538
SLMO1		539
TRIM34	12572	540
LOC102723859		541
RPL17	9635	542
OR5B17		543
KRTAP20-1		544
THRB	5587	545
SPRY1	12891	546
TAS2R31		547
PPA2	15059	548
CDR1	1020	549
MFRP	4576	550
PLD3	3881	551
ABCA9	299	552
MIPOL1	5145	553
POLR1B	15353	554
TRPC5	833	555
CA7	10788	556
RC3H2	8407	557
CLPSL1	2818	558
FA2H	295	559
ZNF77		560
ASB14	13901	561
FHOD1	3415	562
ACTR3C		563
OR7G3		564
SMC1B	606	565
STX8	11284	566
WNK3	14234	567
UGCG	10662	568
ZNF771	8865	569
KDM2A	4893	570
TMEM220	10258	571
MYO5B	8683	572
CACNA1F	4415	573
RGS10	4971	574
SLC5A4	5247	575
WNT16	10084	576
CCDC85C	12307	577
PFDN4	355	578
OR2Z1		579
CHD7	15773	580
KLK7	4041	581
SRM	4280	582
PARP6	3871	583
LOC200726		584
CENPP	15836	585
VCX3A		586
PROM1	11046	587
APOO	10326	588
KRTAP19-8		589
MKL2		590
ZNF571	5773	591
ZNF75D	3270	592
OR6C1		593
ESRP1	14482	594
ERGIC2	4472	595
MSH3	6102	596
F5	5337	597
EPB41L4B	1852	598
KCTD3	12553	599
ST3GAL2	4578	600
SPO11	7317	601
GABRG1	1189	602
FGFBP2	7605	603
RAB44	6240	604
ZNF765		605
RXRA	10220	606
RPS6KA4	12027	607
CABLES1	8862	608
MAPK8IP2	4277	609
EGR3	14407	610
ARSJ	5361	611
MTIF3	4855	612
FERMT3	6184	613
PRRX1	6131	614
PCDHB14	6150	615
RBFOX1	6791	616
C12orf50		617
UCHL5	15259	618
PROL1		619
EFNB1	13063	620
ENPP4	12699	621
CNBD1	7839	622
DPH5	8155	623
LRRC17	8827	624
EMID1	7578	625
C15orf40		626
MT4		627
C10orf99		628
ADH4	12163	629
SOCS2	12222	630
ZNF382	5473	631
FGD1	10290	632
MICU3	1134	633
OR4P4		634
LOC388282		635
MT3	8842	636
ACBD6	14307	637
SPACA5	1735	638
ERCC4	9053	639
TYR	1073	640
ZFR2	3535	641
FRMPD4	866	642
MAP3K4	1060	643
RIBC1	7338	644
SCARA3	640	645
CTNNA1	5235	646
ADAM28	2286	647
LUZP6	7727	648
CORIN	11353	649
MAPK4	2277	650
CSTL1		651
SP6	4521	652
PLXNA4	10336	653
GLOD5	4085	654
VEGFA	6067	655
CFAP47		656
ZDHHC5	4572	657
WWC3	6607	658
LEPROTL1	7397	659
BPY2C		660
CCDC96	1677	661
LAMA5	8290	662
DNAJC5B	10085	663
HES1	13391	664
PIK3R5	10386	665
TSPYL4	4339	666
CNGB3	9636	667
CORO1A	11041	668
DDX53	5870	669
OR5H2		670
NCAPH2	15745	671
ARFGEF1	9230	672
CCBL2		673
KCTD4	7349	674
FAM175B		675
DSCAML1	14926	676
ARHGAP32	8674	677
FOXK1	12194	678
CASC1		679
MAN1C1	5659	680
GOLGA8M	2471	681
MARCHF6	11918	682
CYP7B1	3211	683
SMARCD3	5617	684
KRTAP26-1	12521	685
CACNA2D1	10895	686
MTERF1	9358	687
TMEM119	13843	688
CIITA	6945	689
CLEC2A	6187	690
MKLN1	14595	691
DNAI1	2650	692
DCAF8	14834	693
COLGALT2	4179	694
METTL22	8219	695
BAIAP2L2	5639	696
CST11		697
CSMD1	2519	698
EPN2	15444	699
DNAH12	6660	700
C9orf142		701
CCDC54	7014	702
VMO1	12279	703
HGC6.3		704
C9orf9		705
PCDHB4		706
NRN1	9609	707
BEAN1	6820	708
ESRP2	7416	709
ITGAX	7341	710
ADAMTS17	14427	711
SYP	10571	712
DRC7	5148	713
RBAK	7871	714
OR5M1		715
TRMT10B	8794	716
NLGN3	2583	717
BTN3A1		718
DNAH7	11746	719
PGAP1	10460	720
CST9L		721
TEX101	12273	722
BRCC3	3542	723
CHM	9440	724
CACNA1B	4452	725
CCDC169	3458	726
PDLIM5	4793	727
PIP	8395	728
SLC9A3	9234	729
UBALD2	3978	730
FAM166A	7841	731
MID2	5825	732
ZBTB14	15995	733
GPHA2	8847	734
RASA1	7441	735
SOX5	2731	736
RRBP1	6803	737
LACTBL1	7920	738
WDR35	8844	739
GALP	13502	740
SRSF5	3048	741
TSPY10		742
NOTCH2	1725	743
ADH7	5378	744
ZNF496	9860	745
PMP2	7126	746
TMEM236	9468	747
SARNP	15528	748
LRRCC1	8670	749
DYTN	14241	750
IL1RN	8972	751
ACSM3	12140	752
CACNA2D4	6912	753
IRF5	14098	754
BEND2	1911	755
TMEM177	10939	756
MNS1	9864	757
PLET1	12773	758
PCNXL4		759
TARP		760
RAD52	1266	761
PRSS33		762
DDI2	15273	763
C19orf60		764
RFX2	14639	765
FBXO48	1493	766
ZNF844		767
IRAK4	6191	768
MAGEB17	7639	769
ERN2	10967	770
RBPMS2	7757	771
PAPOLA	10574	772
LMNB1	12374	773
CDK11A		774
PACSIN2	6955	775
SLC35E3	1163	776
DYNC1I1	9017	777
OR1L8		778
LRP11	2738	779
STYK1	7084	780
GLRA2	7911	781
KCNJ4	9710	782
SYCN	8229	783
KCNC2	7232	784
SPIN1	14747	785
SLC46A3	9766	786
DSG1	12835	787
CLDN2	2248	788
TGDS	3549	789
RBMY1D		790
MIB2	10837	791
UTS2	13394	792
DIAPH1	10552	793
CHGA	6993	794
TPTE		795
OR1M1		796
SLC26A3	873	797
PAGE3		798
GLIPR2	6724	799
SCAMP2	625	800
DYX1C1		801
SLC1A3	9490	802
HECTD4	3615	803
PIDD1	8118	804
PHKA1	7867	805
RARB	2048	806
MCUR1	2833	807
EP300	77	808
WWOX	397	809
PTS	10092	810
CT45A1		811
METTL18	2109	812
ZDHHC6	5959	813
C4orf47		814
DUSP21	1797	815
CCDC90B	14082	816
NPRL3	1030	817
SFT2D2	11639	818
APCDD1	7097	819
TNFRSF11A	9844	820
ONECUT2	6172	821
CDH16	3223	822
OTX2	8143	823
CAPS2	10524	824
ST3GAL5	10487	825
LPAR4	2038	826
VIPAS39	13237	827
CFAP53	13532	828
RNASE10	9639	829
GRHL1	4807	830
DMTN	10645	831
ANKRD9	8952	832
CASKIN2	9934	833
CA2	7737	834
CAMK2B	6455	835
ATP8A1	9969	836
FAAH2	3650	837
TUBGCP6	13893	838
DECR1	320	839
SNX7	4871	840
ERCC6L2		841
DYNLT3	13371	842
ZP2	6471	843
ATL1	9986	844
SNRPN	7750	845
MPHOSPH8	1964	846
USP17L19		847
TMEM252	13981	848
SEZ6L2	9087	849
TBX19	14180	850
L3MBTL3	2154	851
PHYH	9225	852
LZTS2	82	853
TANGO2	9901	854
PIK3AP1	12919	855
TTC9B	6267	856
GPR88	10447	857
OR4K5		858
SMIM8	8707	859
RAP1GDS1	9489	860
CXCR6	5516	861
CYP51A1	3749	862
FBXL16	12090	863
PNMA2	4001	864
SPATA31D4		865
TRIM17	8312	866
IMPDH1	11447	867
LRRC19	1388	868
PSG11		869
GPR132	11945	870
BCAS3	11643	871
SH3RF2	11286	872
ARID4B	445	873
PALM	10308	874
G0S2	1578	875
SYCP2	12106	876
RPGRIP1	5915	877
SLC48A1	4605	878
FAM46D		879
GSG1L	8719	880
ZNF629	14454	881
SLC2A9	9080	882
H2AFJ	8089	883
USP11	2258	884
AP1S2	14490	885
ZNF799		886
APAF1	1561	887
RNF220	13611	888
TMPRSS7	9012	889
DERL3	10381	890
ZNF18	157	891
DEFB104B		892
SATB2	13081	893
ZNF784	4934	894
OR5L2		895
ZCWPW1	12020	896
ACSS1	15066	897
LRIF1	136	898
CARD6	5867	899
PRAF2	611	900
DHCR24	3344	901
CD36	7281	902
GABRA3	4192	903
KIAA0232	4115	904
NSMAF	14191	905
KIAA1462		906
DNAJC25-GNG10		907
OR2A2		908
MAP2K4	7625	909
HN1L		910
ADGRG1	1922	911
KIAA0226		912
NMU	2827	913
MIB1	12924	914
EYA1	4897	915
SMIM9	9325	916
IGF2R	9220	917
CYSLTR2	5735	918
TRIM35	8114	919
DCAF8L2		920
ZNF133	13069	921
TRIB2	339	922
DEFB133		923
CASQ2	2703	924
SAMD9	9915	925
SLC38A5	10642	926
CBWD3		927
SPATA31C2		928
HSPB2	13142	929
DQX1	12503	930
PMM1	4349	931
PARK7	3577	932
NRGN	4238	933
FUT6		934
ZNF548	14765	935
UBR5	15352	936
DEFB105A		937
FKBP7	5316	938
CASP3	5666	939
NAPB	1243	940
CCDC181	6695	941
RMDN3	7850	942
DPP10	3705	943
UGGT2	751	944
PLA1A	11262	945
SLC35E4	6460	946
GPR176	7216	947
SEMG1	13490	948
MS4A7	14274	949
FAM155A	6091	950
TRMT11	8145	951
CTF1	4831	952
MYH13	7610	953
ALOX5AP	1998	954
SERPINI2	3050	955
DCAF8L1		956
AMHR2	2587	957
KLF7	7250	958
GJB7	10222	959
IQCF3	3931	960
HAGH	10500	961
RGS3	7113	962
TMEM211	8304	963
PODNL1	8657	964
MTHFR	8211	965
CAV1	3760	966
KPNA1	455	967
PAN3	9242	968
GRAMD1B	2295	969
HIST2H2AA4		970
GRIN3B	15313	971
NT5DC3	6215	972
CLDN24		973
ENAM	7094	974
METRN	14859	975
EFR3B	11051	976
FAM71E2	8332	977
LBX1	12029	978
DNMT3L	679	979
KLHL4	2482	980
TMEM68	11444	981
PAGE2		982
SGSM1	2182	983
LMF2	11955	984
BMP1	6621	985
SLC35B3	8429	986
RAB14	593	987
BCKDK	7596	988
USP46	3189	989
ARX	1440	990
BTBD8	62	991
CRYGN	13041	992
ZNF286B		993
LCN9	7944	994
MEFV	4809	995
TTLL1	5338	996
SERPINA4	2308	997
VMA21	12913	998
CCR9	14459	999
C14orf105		1000
FOXI2	172	1001
SFXN4	9818	1002
ZNF267	8558	1003
L1CAM	8398	1004
ACTL8	2458	1005
CNR2	3777	1006
ITLN1	7038	1007
ADGRG2	8973	1008
CHRNG	2196	1009
PTPN4	11193	1010
XKR4	14410	1011
PRIMPOL	11672	1012
OR2C1		1013
COQ9	1010	1014
CORO7	7473	1015
LRRC27	1908	1016
NFATC1	12709	1017
TTLL5	3217	1018
PRSS55		1019
CFTR	2905	1020
SLAIN1	8563	1021
EPOR	4778	1022
PTGER1	6356	1023
ZFP3	4129	1024
CDC42SE1	13629	1025
ASNS	15815	1026
BST2	864	1027
OR1F1		1028
REEP1	12177	1029
MYD88	9506	1030
TGIF2LY		1031
CREBL2	14167	1032
FITM1	14145	1033
B4GALT1	1743	1034
SIRT5	2863	1035
SCN2B	8142	1036
CREG2	5758	1037
CRNN	2075	1038
SMIM23	11647	1039
PPFIA2	7678	1040
TM4SF20	6620	1041
ABCA13	13445	1042
C4A		1043
USP42	12883	1044
C2CD3	15503	1045
CBX7	1524	1046
RIPK3	13370	1047
SPAG7	12046	1048
TRPV5	7484	1049
GPR155	11770	1050
OSBPL6	11460	1051
C6	12827	1052
FAM196A		1053
SRL	12628	1054
RAB19	7190	1055
HSP90AA1	13363	1056
ZNF124	1989	1057
SMIM4	949	1058
FAM181A	9376	1059
COL11A2	10865	1060
CEP76	8101	1061
KLK5	11620	1062
ZNF606	11160	1063
EFCAB2	6613	1064
CREB3L1	9612	1065
CES2		1066
CLEC11A	10275	1067
SLC9C1		1068
CDKL2	5585	1069
FTO	1939	1070
LTBP2	5749	1071
AGA	1777	1072
FLVCR1	989	1073
ALDH3A1	905	1074
AIMP1	3390	1075
TAS2R9	2913	1076
ZNF486	14861	1077
ADSS		1078
ENDOG	3803	1079
DFNB59		1080
SHC3	1903	1081
CPLX3	10457	1082
PPP1R14D	11727	1083
OR11A1		1084
ATF7IP	15108	1085
SOCS6	8956	1086
FBXO22	15872	1087
OR4N2		1088
PTPN14	4624	1089
EPB42	4627	1090
ZNF182	1232	1091
KIRREL3	309	1092
OR4K15		1093
PFKL	8863	1094
ZNF609	12071	1095
DAB1	10966	1096
MAF	3366	1097
EVC	1771	1098
KIAA1109	6354	1099
USHBP1	4241	1100
TFAP2B	15115	1101
KBTBD11	10864	1102
OPN1MW2		1103
GLDC	2736	1104
IL1R1	7852	1105
UGT3A1	10214	1106
CYS1	13498	1107
VAMP3	1619	1108
TMLHE	4190	1109
BTBD10	2910	1110
CNBP	15992	1111
SORCS2	12013	1112
CLLU1OS		1113
YTHDF1	4021	1114
EPHA7	7992	1115
ZNF326	2993	1116
CXADR	7193	1117
C10orf67		1118
FHL5	1450	1119
ZNF718		1120
TMEM251	1264	1121
FAM98B	423	1122
NAA11	12448	1123
CREB3L2	1483	1124
KCNA4	7511	1125
FAM132A		1126
RFWD2		1127
PRDM2	8690	1128
FLRT2	12702	1129
C1orf111		1130
OR8H2		1131
CLVS2	5556	1132
PATE3	3218	1133
PTBP1	13271	1134
ADCY9	6816	1135
SHISA2	2030	1136
ZNF319	14882	1137
EPB41L5	7466	1138
DLG2	8386	1139
ZFP42	5813	1140
LOC100505549		1141
INCA1	8181	1142
SH2B3	1383	1143
REG1A		1144
SMCP	8244	1145
TP53TG3C		1146
UBE3A	5689	1147
BTBD19	2143	1148
SLC46A2	12875	1149
TSPAN12	13415	1150
STRAP	14783	1151
RAB32	10321	1152
PRKCD	9236	1153
G3BP2	3386	1154
CAPSL	4042	1155
FCAMR	1816	1156
ATF4	15508	1157
IGSF10	9373	1158
CDPF1	12352	1159
MARCHF1	2285	1160
CEP170	10819	1161
BEND7	414	1162
DMRTA1	2340	1163
RHBDL3	11914	1164
TLR8	11007	1165
MMP11	7355	1166
SLC5A9	12516	1167
CSDE1	14610	1168
FAM26E		1169
OR10H3		1170
SATB1	8197	1171
C16orf70		1172
CMPK2	14222	1173
IGSF9	3593	1174
ZNF48	9067	1175
GFRA2	3472	1176
SLC1A7	6445	1177
JPH1	10934	1178
OR4C13		1179
INO80C	11569	1180
CHCHD3	10795	1181
YIF1A	9064	1182
FAM71F1	12237	1183
TMEM168	9816	1184
SOX21	12854	1185
UNC13B	10240	1186
OSTN	12120	1187
SPRR1B		1188
CT83		1189
GTF2I	15146	1190
CMTM2	7288	1191
ETNK2	4826	1192
BCL10	10173	1193
CMTM3	12032	1194
KCTD9	1188	1195
LCE2D		1196
COX7A2L	81	1197
TMEM245	3482	1198
NLRP1	11958	1199
GYPB		1200
PDZD11	11786	1201
PPHLN1	14771	1202
MEX3C	13763	1203
GMDS	9486	1204
CCDC172	4547	1205
FAIM3		1206
MTMR6	4796	1207
FASTK	14146	1208
RAB3IP	12761	1209
SHROOM4	1477	1210
CALHM1	6254	1211
OTOP1	10630	1212
FLG		1213
C20orf96		1214
BCL2	5053	1215
STK35	14981	1216
CST9		1217
ZNF441	11229	1218
SSX2B		1219
GAGE10		1220
RIMKLA	729	1221
ITGB3BP	6169	1222
TTR	5676	1223
TMEM87A	11456	1224
NEFM	6266	1225
ACAP1	6941	1226
TYW5	8698	1227
P2RX5	10646	1228
TMEM200C	521	1229
UNC119B	2493	1230
PPM1F	9455	1231
BIK	4413	1232
CAT	7570	1233
JAM2	11684	1234
PRKCH	8932	1235
FOXF2	1641	1236
TMEM126A	2359	1237
ERI1	15251	1238
CMSS1	13109	1239
MAGEB18		1240
HMGN5	13882	1241
MUM1L1		1242
EREG	10146	1243
PADI2	5896	1244
RNASE9	12641	1245
C5orf64		1246
FAM26F		1247
ST3GAL6	5704	1248
GIPC1	14743	1249
KCTD1	6860	1250
LRRC8C	13547	1251
ACBD5	2999	1252
YY2	8096	1253
ACSM6	1831	1254
NKX3-1	550	1255
TMSB4Y		1256
FAM57B		1257
ZMYM3	328	1258
FCGR2A	7161	1259
MLANA	72	1260
CMKLR1	8438	1261
ZNF583	12278	1262
SGK3		1263
SMPX	11008	1264
CAMK2D	8834	1265
SLC35F5	9134	1266
IRAK2	4747	1267
TAS2R43		1268
IGFN1	4182	1269
ZMAT1	2680	1270
CYTH4	5632	1271
SLC25A43	981	1272
SMDT1	4209	1273
TTC38	13653	1274
MLKL	966	1275
NIPA1	3933	1276
NKX6-2	6462	1277
MYLPF	9524	1278
ABCG1	4171	1279
XK	122	1280
EXD1		1281
HSFY2		1282
ERV3-1		1283
SP140L	11553	1284
SENP8	135	1285
GPR139	1928	1286
SLFN12L	2719	1287
MYL2	1153	1288
SFTPA1		1289
SH3D19	1874	1290
P2RY11	5807	1291
BPY2		1292
CXorf23		1293
TKTL2	11921	1294
GABRR3	42	1295
CDH19	15134	1296
ZNF860	6414	1297
MYO16	530	1298
USP51	900	1299
HIF1AN	7227	1300
TENM3	4966	1301
FBXL4	743	1302
STAT4	6180	1303
DIRC1	3857	1304
VENTX	11781	1305
C20orf196		1306
SMIM19	4919	1307
TPO	5334	1308
LOC113230		1309
GIMAP1-GIMAP5		1310
OPN3	14642	1311
HOMER3	11358	1312
PHF19	14973	1313
TMED9	10144	1314
FAM217A	7735	1315
DAP	11338	1316
SLC20A2	8007	1317
LCE3C		1318
ZNF584	8075	1319
FREM2	13965	1320
AACS	6241	1321
TRUB1	6870	1322
ARMCX5-GPRASP2		1323
ADGRG3	7477	1324
BTBD1	12539	1325
CLEC3A	4342	1326
GPR149	12822	1327
CALD1	3213	1328
SLC25A11	1040	1329
RNF170		1330
CEP85L	2351	1331
PRSS22		1332
SLITRK2	4388	1333
KIF3B	10758	1334
SLC12A4	7402	1335
SPRED1	6555	1336
TIMM17B	8667	1337
C15orf39		1338
PRAMEF19		1339
CYB5D1	5344	1340
SH3BGR	9199	1341
IGBP1	12616	1342
TIGIT	7685	1343
UBE2S	9008	1344
PON1	3443	1345
TAPBP	7194	1346
CCDC120	3707	1347
DDX25	601	1348
SLC5A12	7585	1349
OR52E8		1350
TMC7	13591	1351
TCEB3		1352
ADCY2	11688	1353
METTL9	13276	1354
GSPT2	5170	1355
ZNF732	8346	1356
CSF2RA	10054	1357
SSH3	10001	1358
HLA-DRB5		1359
ARHGAP20	1947	1360
COLEC12	2051	1361
ABTB2	9777	1362
CYB5R2	6227	1363
NFE2L1	14686	1364
CYP2C19	13982	1365
HEPACAM	6380	1366
SUPT20HL1		1367
OR51A7		1368
FAM19A5		1369
HEPH	8874	1370
NAP1L2	11496	1371
ABHD11	12203	1372
ALDH8A1	6112	1373
SLC25A17	13086	1374
BMP15	9369	1375
CRYBB3	12522	1376
TRIQK	7075	1377
PPAPDC3		1378
DPP8	8716	1379
RSPH3	6524	1380
ANGPT2	5084	1381
INAFM2	1371	1382
AMN1	11294	1383
ANKEF1	10320	1384
CSF3R	3677	1385
RAG1	2159	1386
FOXI1	12855	1387
SEMA4G	6575	1388
EFCAB1	2043	1389
C10orf88		1390
WAS	2637	1391
SELO		1392
OR2C3		1393
TDRD7	10420	1394
RCCD1	9941	1395
HRASLS2		1396
ST20-MTHFS		1397
THAP9	3899	1398
CLEC4G	15462	1399
CARHSP1	8098	1400
TAF11	15624	1401
AWAT2	598	1402
PERM1		1403
ARL13B	14050	1404
DOPEY2		1405
TES	12445	1406
OR8D1		1407
GUCA2B	7664	1408
RENBP	8104	1409
C10orf53		1410
HMMR	8081	1411
IER2	9368	1412
RNF133	3540	1413
SULT4A1	5434	1414
SLCO1B1	14735	1415
NKX2-3	8029	1416
ZNF146	2616	1417
XPC	13665	1418
TMEM18	7697	1419
TRIM68	646	1420
LRRC36	918	1421
ASB9	4890	1422
BMP8A		1423
MUSK	7469	1424
TMEM128	3851	1425
ATP6V1C2	10648	1426
NFE2L3	6432	1427
CHRM5	13815	1428
EDNRB	15067	1429
OR8H1		1430
SLC17A1	2708	1431
ADAMTSL1	13640	1432
CDCA5	13419	1433
SPOCK3	3588	1434
EBF3	5549	1435
ASRGL1	3001	1436
KRT76	315	1437
ALKBH4	7643	1438
CCNA1	7189	1439
POLK	8594	1440
SNX27	786	1441
VAV1	543	1442
BMP5	7762	1443
HAMP	13192	1444
DUSP11	4119	1445
SLIT2	3735	1446
CSH1		1447
PGP	14784	1448
TAS2R30		1449
OTUD7B	8269	1450
HLA-DOB		1451
C11orf65		1452
TMEM45B	396	1453
SAMD12	7007	1454
TRAP1	12787	1455
KCNAB3	10280	1456
STX1A	8402	1457
IQCA1	1016	1458
ZNF805	6052	1459
SYCE1	8213	1460
CLVS1	10765	1461
CCDC174	12769	1462
RBMY1A1		1463
ACOT6	8014	1464
LKAAEAR1	12686	1465
CALCOCO2	3168	1466
CRY1	5480	1467
CARD18		1468
HINT3	3734	1469
FKBP1B	9755	1470
IQCA1L		1471
ATP8B4	6913	1472
ANKRA2	13579	1473
KMT2E	10291	1474
CAPN12	4043	1475
WIBG		1476
CNTRL	8820	1477
CFAP61	9200	1478
PAPOLG	2396	1479
OR2M5		1480
CASD1	6006	1481
ZBTB7A	6480	1482
PIK3R6	8936	1483
KRT71	12240	1484
CCRL2	4550	1485
PPARA	1079	1486
OR5H14		1487
DSC3	4990	1488
CXorf57		1489
ROS1	11994	1490
WFDC13	10095	1491
ZCCHC2	15045	1492
TECRL	4100	1493
VMAC	1791	1494
FAM131C	6714	1495
PCK2	10047	1496
CCL1	10143	1497
TCF24	10007	1498
SCEL	931	1499
MED19	10148	1500
PPIAL4A		1501
PDE6C	5649	1502
MKS1	14212	1503
ZNF397	9415	1504
BOD1	13068	1505
SLC6A19	11375	1506
FASLG	4921	1507
DTNA	4046	1508
SCAPER	12594	1509
ATP2C2	10116	1510
GPR108	8860	1511
MRPL19	13389	1512
NPPC	9429	1513
CCDC83	3737	1514
SARAF	12576	1515
ZDHHC11		1516
C18orf32		1517
FZD4	9578	1518
ZNF792	10167	1519
KLHL13	13103	1520
RNF181	6786	1521
NALCN	12127	1522
MAGEA11	4544	1523
MTRR	12943	1524
MMD	12317	1525
ZGRF1	6189	1526
CLEC12B	439	1527
C19orf24		1528
PMEPA1	13740	1529
TBCA	7387	1530
MTSS1L		1531
ATM	8649	1532
BTBD6	11247	1533
ZNRF4	3279	1534
ABAT	12415	1535
TPP1	11521	1536
PBLD	13286	1537
CGA	10324	1538
APCS	3656	1539
GLT8D2	5728	1540
OR2T4		1541
TBL1Y		1542
BMP3	12141	1543
IVL	7701	1544
LNX1	8609	1545
SHH	13930	1546
ZNF630	2933	1547
NARR		1548
MAPKAPK5	10453	1549
SYBU	2877	1550
UNC93A	924	1551
CCDC7	1581	1552
KLRD1	1496	1553
PINLYP	9679	1554
CT45A10		1555
RASD2	6600	1556
C9orf117		1557
RWDD1	3243	1558
PEX7	4341	1559
TNFSF15	696	1560
CADPS	7526	1561
UQCR11		1562
CAPN5	4487	1563
CTPS2	14086	1564
SPATA22	7744	1565
POTEB2		1566
TMEM56		1567
CISD2	11380	1568
STOX2	6195	1569
PVRL3		1570
PLEKHO2	715	1571
SAGE1		1572
MAP2K3	524	1573
KIAA1107		1574
RAB7B	7004	1575
YWHAQ	14071	1576
AKAP14	6401	1577
BTBD16	8890	1578
ZNF345	6573	1579
MAP3K10	2345	1580
FRMD4A	13273	1581
KIN	12168	1582
MAGEC3		1583
SSX3		1584
SLFN14	4149	1585
SPRR2D		1586
ARRB2	5905	1587
OR5K2		1588
ATG3	1296	1589
POLR2B	14369	1590
TSPY8		1591
FOLR1		1592
NRP1	1005	1593
CD82	220	1594
FZD1	14467	1595
OLFM3	1583	1596
GNGT1		1597
ARFGAP2	312	1598
CCDC157	3370	1599
DUSP22	6280	1600
C16orf74		1601
S100G	1421	1602
SLC6A16	4390	1603
RTN3	15343	1604
GNAI3	12587	1605
CTXN2	6824	1606
PACRGL	11897	1607
PAGE2B		1608
S100A10	224	1609
CLDN3	5910	1610
ZNF697	8911	1611
MS4A13	982	1612
UBE2R2	388	1613
GRAMD1A	3942	1614
OR10X1		1615
KCNG1	4883	1616
UHMK1	6395	1617
GSTZ1	8650	1618
EPYC	11759	1619
PDCL2	14509	1620
TMEM65	5054	1621
PA2G4	731	1622
TRABD	10302	1623
MAGEB16		1624
SMURF1	7760	1625
KLRG1	3794	1626
MMP15	8856	1627
SSX4		1628
ABCC12	6989	1629
OR2G6		1630
SMARCA1	15458	1631
CCDC124	11768	1632
PRSS23	13091	1633
GSR	9464	1634
WNK1	7574	1635
XKR9	5105	1636
LGALS1	7505	1637
RNF180	5212	1638
ACRV1	10102	1639
ACRC		1640
TMEM33	5911	1641
SPESP1	8979	1642
DHODH	14568	1643
DPYSL2	8296	1644
MESP2	7705	1645
EFCAB3	1186	1646
RND3	152	1647
C14orf166		1648
DEFB116	2249	1649
ACSM5	2535	1650
PAPLN	8889	1651
PMCH	8162	1652
C2orf61		1653
GOLGA7	11442	1654
AGPAT2	8980	1655
GNPDA2	10230	1656
DDIT4L	6374	1657
APTX	15650	1658
CPT1A	1225	1659
GNRH1	11476	1660
FOXN3	1326	1661
FILIP1	10480	1662
GORASP1	2326	1663
LMBR1L	7228	1664
ACAD10	3203	1665
WIPI2	13306	1666
FBXW4	10171	1667
CNIH3	578	1668
UBASH3A	7173	1669
MYH15	12781	1670
CREBRF	4321	1671
L1TD1	11048	1672
ELMOD2	6627	1673
IRX1	12879	1674
UGT2B7		1675
SLC30A9	14857	1676
ZNF667	7541	1677
SDC1	9604	1678
PCSK2	15618	1679
PRDM7	15004	1680
OR7A5		1681
GSTO2	8983	1682
PPP1R14C	9249	1683
RBMS3	4377	1684
ARRDC1	6166	1685
ZNF131	9595	1686
IL17REL	10948	1687
ABCA3	5115	1688
PDIK1L	9516	1689
TRA2A	13327	1690
DAPK1	7728	1691
VCPIP1	15390	1692
IGFALS	6914	1693
CELF6	13682	1694
ZNF396	9584	1695
PCDH17	9738	1696
IPP	12898	1697
CASP10	13209	1698
C9orf156		1699
CLUH	13978	1700
TRIM33	15908	1701
RSRP1	12635	1702
NRSN2	1241	1703
FMNL3	1931	1704
BAP1	7265	1705
AP1AR	8230	1706
NOX4	11503	1707
TIAL1	5321	1708
CA5B	5888	1709
CES5A	10288	1710
FOPNL		1711
KDM5A	3418	1712
CELA3B		1713
ABCA4	12452	1714
PAX3	4494	1715
ANKRD42	10020	1716
IL7	12339	1717
PSD	7155	1718
KRTAP27-1	2212	1719
KDELR2	12212	1720
CD86	7407	1721
OVOL1	8643	1722
C3orf14		1723
CKLF-CMTM1		1724
SUSD5	7851	1725
TTLL2	10920	1726
EBF2	11785	1727
TTBK2	3859	1728
PCDH20	4313	1729
WDR31	14645	1730
ADH5	631	1731
EPCAM	13998	1732
CDK2AP2	14835	1733
C1orf112		1734
NSUN4	14578	1735
TP53I3	10303	1736
LGI1	8924	1737
VPS33B	6274	1738
FAM124B	14284	1739
GFOD1	12093	1740
CMC1	2584	1741
TRIB3	13312	1742
ZCWPW2	6094	1743
MROH5	14781	1744
PCDH11Y		1745
FCRL4	3308	1746
AHSP	4260	1747
DSG3	5349	1748
FSCB	10568	1749
CDY2B		1750
NTPCR	2141	1751
ZNF425	2081	1752
OSBPL1A	2362	1753
WNT11	6527	1754
FBXO25	5652	1755
TSPO	10854	1756
HEBP2	10685	1757
TREX2	8036	1758
NQO1	7993	1759
PLEKHM3	3260	1760
KCNE1	11728	1761
ZNF33A		1762
REC8	15114	1763
IL4R	3983	1764
FLT3	3320	1765
DLK1	9126	1766
FAM63B		1767
DTD1	3209	1768
TLR7	1416	1769
TAS2R13	6357	1770
LRRC72	3932	1771
SVOPL	2788	1772
MSANTD3-TMEFF1		1773
STIM2	3075	1774
STC1	1131	1775
SYCP2L	8779	1776
LIMCH1	1271	1777
NBPF3		1778
AICDA	11199	1779
EVC2	11481	1780
TIMM17A	11326	1781
CFAP46	3759	1782
TMEM229A	4375	1783
OR5B12		1784
GTF2H5		1785
KIAA2022		1786
FAM228A	15171	1787
RBM3	12584	1788
SH3TC1	142	1789
HPS4	6645	1790
PMAIP1	10512	1791
CLIC3	6679	1792
ZFP37	8569	1793
USP24	15317	1794
ZNF302		1795
DYRK4	7943	1796
CYP2C18	6558	1797
MYEOV2		1798
OR4F15		1799
ANO8	12223	1800
PKP4	5983	1801
CFAP36	958	1802
OCIAD1	4274	1803
ZNRF3	969	1804
ZFP92	3914	1805
GRIA3	7819	1806
SLC35F2	4326	1807
ZNF727	7629	1808
RBMY1B		1809
OR5K4		1810
AGL	2354	1811
ILVBL	10927	1812
CYR61		1813
PIH1D1	11907	1814
ERP27	11797	1815
FAM122B	9086	1816
CDC42SE2	3832	1817
UBXN11	10917	1818
C15orf65		1819
SCML1	8927	1820
OR9A4		1821
KRTAP12-2	2754	1822
MID1	13687	1823
CLIP3	2678	1824
NKG7	9551	1825
CEND1	10427	1826
OR5H1		1827
PRRG1	8897	1828
STYXL1	3847	1829
ARL3		1830
YWHAE	2855	1831
LMO7DN		1832
SERPINA11	1815	1833
LOC286238		1834
CYBB	4208	1835
ARVCF	7759	1836
EME2	11516	1837
SYT5	3335	1838
DAG1	11042	1839
GRB14	1721	1840
OR12D3		1841
REG3A		1842
RFX3	306	1843
SEC22A	12810	1844
MUC3A	12065	1845
CLIC4	4560	1846
PSME4	15687	1847
ZNF785		1848
PALMD	3929	1849
FRMD6	3228	1850
ODF2L	875	1851
ATP4A	9971	1852
PIRT	11756	1853
BCL2L2		1854
KRTAP22-2		1855
ZNF24	95	1856
ZNF569	4562	1857
TRAM1L1	4531	1858
CEP44	6290	1859
CCL3L3		1860
CCL18	14557	1861
KDM7A	10950	1862
PTPMT1	12131	1863
TMEM37	8052	1864
NHSL2	10337	1865
TRIM4	5057	1866
C22orf42		1867
C7	13858	1868
GBA2	2771	1869
HEY2	13411	1870
KRTAP23-1		1871
NGLY1	15443	1872
CCDC70	734	1873
TTPA	11913	1874
DCSTAMP	9473	1875
SOCS5	2101	1876
WDR17	7425	1877
PRAMEF14		1878
ANO5	7171	1879
NEUROD4	1744	1880
ERO1LB		1881
HDAC2	9390	1882
PPEF2	10687	1883
CEMP1	7498	1884
GRIK1	13112	1885
OTUD6B	32	1886
C5orf22		1887
GTPBP6	6232	1888
CEP170B	7162	1889
ABCB8	14488	1890
SLC25A53	8872	1891
NKX2-2	11644	1892
ADRB1	3475	1893
BPY2B		1894
TSC22D1	11075	1895
FADD	10063	1896
C19orf26		1897
KDM4B	4819	1898
HMX3	10781	1899
SLC9A4	10407	1900
FAM71F2	2795	1901
LOC100130880		1902
SSX1		1903
RTN2	4444	1904
CSK	15583	1905
BEST2	15130	1906
INPPL1	6256	1907
N6AMT2		1908
CYP2R1	12826	1909
FBXO28	1802	1910
ZNF655	7924	1911
TWSG1	6476	1912
CYLC2	14300	1913
HYAL4		1914
OR2L3		1915
ZMAT3	327	1916
CASP5		1917
ABHD10	15181	1918
CD59	6787	1919
FBXO32	13135	1920
APBA1	1107	1921
KIF21B	9485	1922
PSG5		1923
TMEM257	10838	1924
RASSF10	353	1925
FAM104B	13846	1926
NUDT10		1927
CLEC2D	3555	1928
MBTD1	11478	1929
ATE1	7462	1930
ZBTB16	5333	1931
HELB	4312	1932
GJA1	6755	1933
HSPBAP1	2964	1934
GGT7	3222	1935
GXYLT2	7043	1936
SLC35F4	10730	1937
DCAF4L1	8607	1938
AXDND1	12407	1939
CALN1	4496	1940
SOX15	12264	1941
ASPHD1		1942
IL1RAPL1	11144	1943
ZNF713	11080	1944
WWC2	430	1945
CD300E	11784	1946
LINC00452	9715	1947
KBTBD3	10461	1948
PCDHB9		1949
GTSCR1	1485	1950
PRAMEF4		1951
SLC9A6	3117	1952
ZNF280A	11208	1953
RETN	12558	1954
OR2A12		1955
MYO5C	6806	1956
SHISA9	8165	1957
GUF1	14179	1958
USP14	14819	1959
KNSTRN	6338	1960
CCDC85B	10783	1961
DNMBP	9925	1962
LDHD	6995	1963
PAX9	208	1964
NR1H3	6371	1965
AHCYL2	4803	1966
DCLK1	4523	1967
PUS3	15859	1968
TMSB4X	7859	1969
SLC39A8	12202	1970
LDOC1	7716	1971
BRD1	201	1972
HACD2	13443	1973
INO80E	9066	1974
ABHD13	5736	1975
IDO1	15089	1976
SMAD5	8866	1977
SULF1	3360	1978
SDR39U1	10863	1979
TGFB1	3835	1980
COLCA2		1981
STMN1	5529	1982
COL8A1	12925	1983
ZNF80	2397	1984
TMEM56-RWDD3		1985
RSC1A1	12704	1986
GOLGA1	13320	1987
ZNF680	9739	1988
ELOVL6	4109	1989
ZFP14	11443	1990
TMEM54	9593	1991
DPH7	6126	1992
DOCK8	9746	1993
IGSF6	11243	1994
SYCE3	7632	1995
DEFA5		1996
TUBB2A		1997
CHRNA5	5688	1998
ZNF189	1608	1999
[truncated: 17,113 more rows]

## Sheet: 1C_Data
WT Vero-E6	DYRK1A KO#1	DYRK1A KO#2
28.8233	5.1898	4.6572
28.1796	3.0824	3.3842
24.1105	5.1039	5.1757

## Sheet: 1D_Data
	WT Vero-E6				DYRK1A KO#1				DYRK1A KO#2
SARS-CoV-2	20.8	38.4	54.8	40.2	70.4	82.2	102.2	90.4	89.2	65.4	92.6	92.2
HKU5-SARS-CoV-S	60.8	70.6	74		91	95.8	100.6		91.2	97.6	91.8
MERS-CoV	38.8	47	72.6	32	64.6	87	93.4	63	63	85	90.6	60

## Sheet: 1E_Data
	WT Vero-E6			DYRK1A KO#1			DYRK1A KO#2
SARS2-S	100	100	100	42.8	47.8	42	25.6	34	34.75
SARS1-S	100.2	99.8	100.143	32.6	19.8	22.1429	25.8	20	23.5714
MERS-S	100	91.4	100	40.6	63.6	46.2857	51	53.2	55

## Sheet: 2B_Data
	WT Vero-E6			DYRK1A KO#1			DYRK1A KO#2
ACE2	1.03096	1.10169	1.76613	0.261574	0.026665	0.131769	0.235557	0.047204	0.00116
DPP4	1.00128	1.00754	1.00125	0.513196	0.149492	0.30638	0.235401	0.517519	0.309927

## Sheet: 2C_Data
WT Vero-E6	DYRK1A KO#1	DYRK1A KO#2
100	30.25	74.5
101.75	38.25	109
100	22.3333	68.6667

## Sheet: 2D_Data
WT Vero-E6	DYRK1A KO#1	DYRK1A KO#2
91.6667	48	186.5
100.25	62.75	269.5
100.25	71	173.5

## Sheet: 3D_Data
WT Vero-E6	DYRK1A KO#1 + vec	DYRK1A KO#1 + WT DYRK1A	DYRK1A KO#1 + K188R DYRK1A	DYRK1A KO#1 + Y321F DYRK1A	DYRK1A KO#1 + NES DYRK1A
39.2469	1.84125	23.5281	10.8168	24.5655	6.04512
44.21	1.53125	25.8396	17.0267	30.7685	10.4296
24.9617	1.98412	24.2676	8.58413	27.3305	2.94713

## Sheet: 3E_Data
WT Vero-E6	DYRK1A KO#1 + vec	DYRK1A KO#1 + WT DYRK1A	DYRK1A KO#1 + K188R DYRK1A	DYRK1A KO#1 + Y321F DYRK1A	DYRK1A KO#1 + NES DYRK1A
8.47712	5	6.95424	7	7.32222	6.47712
8.34242	3.30103	7.30103	6.30103	7.41497	6.47712

## Sheet: 3F_Data
WT Vero-E6	DYRK1A KO#1 + vector	DYRK1A KO#1 + WT DYRK1A	DYRK1A KO#1 + K188R DYRK1A	DYRK1A KO#1 + Y321F DYRK1A	DYRK1A KO#1 + NES DYRK1A
100	5	68	28	37	45
100	2	50	13	15	21
100	8	286.75	147.25	162	36
100		88.25	59.75	46.5

[truncated: 9 more sheets: 3G_Data, 4C_Data, 4D_Data, 5A_Data, S1_Data, S2A_Data, S2B_Data, S6A_Data, S6B_Data]
